# Supplementary material for: Preparation of Thermosensitive Fluorescent Polyacrylamide Nanofiber Membrane and Visual Temperature Sensing
Source: Polymers (Basel). 2022 Oct 9;14(19):4238. doi: 10.3390/polym14194238 (PMC9571245; doi:10.3390/polym14194238)
Supplement: Supplementary file 1 [file polymers-14-04238-s001.zip]

Archive with 1 entries (1 files):
- polymers-1918645-supplementary.pdf
